# Supplementary material for: Interventions to Improve Treatment Outcomes among Adolescents on Antiretroviral Therapy with Unsuppressed Viral Loads: A Systematic Review
Source: Int J Environ Res Public Health. 2022 Mar 25;19(7):3940. doi: 10.3390/ijerph19073940 (PMC8997420; doi:10.3390/ijerph19073940)
Supplement: Supplementary file 1 [file ijerph-19-03940-s001.zip]

Archive with 1 entries (1 files):
- ijerph-1623032-supplementary.pdf
